# Supplementary material for: Development of Type 1 Diabetes in Mice Is Associated with a Decrease in IL-2-Producing ILC3 and FoxP3+ Treg in the Small Intestine
Source: Molecules. 2023 Apr 11;28(8):3366. doi: 10.3390/molecules28083366 (PMC10141349; doi:10.3390/molecules28083366)
Supplement: Supplementary file 1 [file molecules-28-03366-s001.zip]

Archive with 1 entries (1 files):
- molecules-2242454-supplementary.pdf
